# Supplementary material for: Microbiota changes in lactation in the short-beaked echidna (Tachyglossus aculeatus)
Source: FEMS Microbiol Ecol. 2025 Apr 7;101(5):fiaf036. doi: 10.1093/femsec/fiaf036 (PMC12001884; doi:10.1093/femsec/fiaf036)
Supplement: fiaf036_Supplemental_Files [file fiaf036_supplemental_files.zip]

Archive with 2 entries (2 files):
- FEMS_SI.docx
- Supplementary file.xlsx
