# Supplementary material for: Microbiota changes in lactation in the short-beaked echidna (Tachyglossus aculeatus)
Source: FEMS Microbiol Ecol. 2025 Apr 7;101(5):fiaf036. doi: 10.1093/femsec/fiaf036 (PMC12001884; doi:10.1093/femsec/fiaf036)
Supplement: fiaf036_Supplemental_Files [file fiaf036_supplemental_files.zip › Supplementary file.xlsx]

## Sheet: metadata
sample-id	species	SampleType	CaptivityStatus	BreedingStatus	isControl
2B	Short-beaked echidna	Non-lactating pouch	Wild	Breeding	FALSE
7B	Short-beaked echidna	Non-lactating pouch	Wild	Breeding	FALSE
NBSBE1	Short-beaked echidna	Non-lactating pouch	Captive	Non-breeding	FALSE
NBSBE2	Short-beaked echidna	Non-lactating pouch	Captive	Non-breeding	FALSE
NBSBE3	Short-beaked echidna	Non-lactating pouch	Captive	Non-breeding	FALSE
IWSBE5	Short-beaked echidna	Non-lactating pouch	Wild	Non-breeding	FALSE
1B	Short-beaked echidna	Non-lactating pouch	Wild	Non-breeding	FALSE
3B	Short-beaked echidna	Non-lactating pouch	Wild	Non-breeding	FALSE
5B	Short-beaked echidna	Non-lactating pouch	Wild	Non-breeding	FALSE
6B	Short-beaked echidna	Non-lactating pouch	Wild	Non-breeding	FALSE
8B	Short-beaked echidna	Non-lactating pouch	Wild	Non-breeding	FALSE
9B	Short-beaked echidna	Non-lactating pouch	Wild	Non-breeding	FALSE
10B	Short-beaked echidna	Non-lactating pouch	Wild	Non-breeding	FALSE
MSSBE114	Short-beaked echidna	Lactating pouch	Captive	Lactating	FALSE
MSSBE115	Short-beaked echidna	Lactating pouch	Captive	Lactating	FALSE
MSSBE116	Short-beaked echidna	Lactating pouch	Captive	Lactating	FALSE
MSSBE117	Short-beaked echidna	Lactating pouch	Captive	Lactating	FALSE
MSSBE118	Short-beaked echidna	Lactating pouch	Captive	Lactating	FALSE
MSSBE119	Short-beaked echidna	Lactating pouch	Captive	Lactating	FALSE
2P	Short-beaked echidna	Non-lactating pouch	Wild	Breeding	FALSE
7PM	Short-beaked echidna	Non-lactating pouch	Wild	Breeding	FALSE
MSSBE113	Short-beaked echidna	Non-lactating pouch	Captive	Non-breeding	FALSE
MSSBE88	Short-beaked echidna	Environment	Captive	Habitat	FALSE
5D	Short-beaked echidna	Environment	Wild	Habitat	FALSE
MSSBE97	Short-beaked echidna	Environment	Captive	Habitat	FALSE
MSSBE98	Short-beaked echidna	Environment	Captive	Habitat	FALSE
MSSBE68	Short-beaked echidna	Oral	Captive		FALSE
MSSBE69	Short-beaked echidna	Oral	Captive		FALSE
MSSBE75	Short-beaked echidna	Oral	Captive		FALSE
MSSBE78	Short-beaked echidna	Oral	Captive		FALSE
MSSBE80	Short-beaked echidna	Oral	Captive		FALSE
MSSBE87	Short-beaked echidna	Oral	Captive		FALSE
MSSBE95	Short-beaked echidna	Oral	Captive		FALSE
MSSBE99	Short-beaked echidna	Oral	Captive		FALSE
MSSBE107	Short-beaked echidna	Oral	Captive		FALSE
IWSBE1	Short-beaked echidna	Oral	Wild		FALSE
1O	Short-beaked echidna	Oral	Wild		FALSE
2O	Short-beaked echidna	Oral	Wild		FALSE
3O	Short-beaked echidna	Oral	Wild		FALSE
4O	Short-beaked echidna	Oral	Wild		FALSE
5O	Short-beaked echidna	Oral	Wild		FALSE
6O	Short-beaked echidna	Oral	Wild		FALSE
7O	Short-beaked echidna	Oral	Wild		FALSE
8O	Short-beaked echidna	Oral	Wild		FALSE
9O	Short-beaked echidna	Oral	Wild		FALSE
10O	Short-beaked echidna	Oral	Wild		FALSE
MSSBE67	Short-beaked echidna	Cloacal	Captive		FALSE
MSSBE70	Short-beaked echidna	Cloacal	Captive		FALSE
MSSBE73	Short-beaked echidna	Cloacal	Captive		FALSE
MSSBE76	Short-beaked echidna	Cloacal	Captive		FALSE
MSSBE81	Short-beaked echidna	Cloacal	Captive		FALSE
MSSBE86	Short-beaked echidna	Cloacal	Captive		FALSE
MSSBE106	Short-beaked echidna	Cloacal	Captive		FALSE
IWSBE3	Short-beaked echidna	Cloacal	Wild		FALSE
1C	Short-beaked echidna	Cloacal	Wild		FALSE
2C	Short-beaked echidna	Cloacal	Wild		FALSE
4C	Short-beaked echidna	Cloacal	Wild		FALSE
5C	Short-beaked echidna	Cloacal	Wild		FALSE
6C	Short-beaked echidna	Cloacal	Wild		FALSE
7C	Short-beaked echidna	Cloacal	Wild		FALSE
8C	Short-beaked echidna	Cloacal	Wild		FALSE
9C	Short-beaked echidna	Cloacal	Wild		FALSE
10C	Short-beaked echidna	Cloacal	Wild		FALSE
IWSBE10		Negative control			TRUE
EBC200401		Negative control			TRUE
EBC2004021		Negative control			TRUE
EBC2004022		Negative control			TRUE
EBC200403		Negative control			TRUE
EBC200424		Negative control			TRUE
EBC200811		Negative control			TRUE
EBC200812		Negative control			TRUE
EBC200813		Negative control			TRUE
EBC200819		Negative control			TRUE
EBC200831		Negative control			TRUE
PCRnegative1		Negative control			TRUE
PCRnegative2		Negative control			TRUE
PCRnegative3		Negative control			TRUE
PCRnegative4		Negative control			TRUE
PCRnegative5		Negative control			TRUE
PCRnegative6		Negative control			TRUE
PCRnegative7		Negative control			TRUE
PCRnegative8		Negative control			TRUE
PCRnegative9		Negative control			TRUE
PCRnegative10		Negative control			TRUE

## Sheet: ANCOMBC_phylum
Phylum	lfc	se	W	p_val	q_value	Diff_ab
Chloroflexi	-0.00152582	0.4948132220746858	-0.00308363	0.9975396224481196	0.9975396224481196	FALSE
RCP2-54	1.0204385017281226	0.41565142127963867	2.4550343135759425	0.014087114104836783	0.0751674	FALSE
Gemmatimonadota	-1.27786	0.5579738204827348	-2.29017	0.022011428672606154	0.0807473	FALSE
Acidobacteriota	-1.41773	0.8000063175330803	-1.77215	0.0763705	0.19856327298899804	FALSE
Nitrospirota	0.46813814141958077	0.5629473238925249	0.8315842736095063	0.40564364187679486	0.6591709180497917	FALSE
Entotheonellaeota	1.071337074024004	0.45299123896083826	2.3650282431105087	0.0180287	0.0781243	FALSE
Campilobacterota	0.3295346685623228	0.4670773939992241	0.705525	0.4804837259066383	0.734857	FALSE
Verrucomicrobiota	-2.5258	0.6126251848722949	-4.1229	3.741250272817317e-5	9.727250709325024e-4	TRUE
Deinococcota	-1.04994	0.6179547853158034	-1.69905	0.0893088	0.2110935857034845	FALSE
Bacteroidota	-1.3429	0.5490754360084854	-2.44575	0.014455272699862305	0.0751674	FALSE
Myxococcota	-0.21229	0.7065005422965419	-0.300481	0.7638099503231599	0.9370993632932905	FALSE
Sumerlaeota	-0.170129	0.46062986688978386	-0.36934	0.7118740533370438	0.9370993632932905	FALSE
Firmicutes	1.7009249483985625	0.5498253083002286	3.093573399989408	0.00197762	0.0171393	TRUE
Desulfobacterota	1.3654168870445968	0.8341163681130958	1.636962106538429	0.10163838752761319	0.22021650630982856	FALSE
Proteobacteria	0.28421245546117224	0.55571	0.5114400433711166	0.6090429615260058	0.8797287222042306	FALSE
Cyanobacteria	-1.2736	0.9082780615669421	-1.40222	0.16085056030234918	0.32170112060469835	FALSE
Abditibacteriota	0.14052938272885385	0.6549038195660271	0.21458018495292308	0.8300946441938045	0.9370993632932905	FALSE
Dependentiae	1.4445682466957803	0.6438046403753757	2.243799059686045	0.024845332944883072	0.0807473	FALSE
Bdellovibrionota	-1.70285	0.47028307442006245	-3.62089	2.935868755702724e-4	0.00381663	TRUE
Planctomycetota	-0.0752991	0.4432115319136935	-0.169894	0.8650932356725121	0.9370993632932905	FALSE
Spirochaetota	-0.102573	0.5624313147379633	-0.182375	0.8552885770489205	0.9370993632932905	FALSE
Fusobacteriota	0.10350058948993479	0.8324928284133924	0.12432610342985359	0.9010570800897023	0.9370993632932905	FALSE
Actinobacteriota	-0.150094	0.9867467324504635	-0.15211	0.87909981868924425	0.9370993632932905	FALSE
Crenarchaeota	0.6577143352720466	0.6903104039953691	0.9527805628675687	0.34070126448669696	0.590549	FALSE
Patescibacteria	-1.30693	0.7171110209679066	-1.8225	0.0683798	0.19754166151257746	FALSE
Armatimonadota	-0.649656	0.573456	-1.13288	0.257266	0.4777790582371133	FALSE

## Sheet: ANCOMBC_family
Family	lfc	se	W	p_val	q_value	Diff_ab
Thermoanaerobaculaceae	0.015396865567727125	0.2977955523767762	0.0517028	0.9587655016470671	0.9775169943531808	FALSE
KD4-96	-0.378832	0.6103885538690836	-0.620641	0.5348355905073476	0.7700855693593062	FALSE
Bacteroidaceae	-0.677633	0.8222282177670708	-0.824142	0.409859	0.6681943448818404	FALSE
Peptostreptococcaceae	0.9399592126801686	0.4952200852205856	1.8980635897703606	0.057687705789856235	0.20418411654567534	FALSE
Kapabacteriales	-0.247338	0.3169995683034706	-0.780247	0.43524525832136274	0.688712	FALSE
Solibacteraceae	0.5078062049660632	0.6776545725925422	0.7493584866155624	0.45364116507614305	0.6989336524147739	FALSE
uncultured	-0.331404	0.288908	-1.14709	0.2513442871588759	0.4971442150421884	FALSE
Bacteriovoracaceae	-0.659536	0.37490469840986385	-1.75921	0.0785419	0.25381485360309425	FALSE
Pedosphaeraceae	-0.142609	0.4116277981884619	-0.346451	0.7290039080113959	0.8873395984392103	FALSE
RF39	-0.621849	0.6132542441947658	-1.01402	0.310575	0.5683320028975539	FALSE
uncultured	1.5982347174518592	0.5836692319624469	2.7382541856424067	0.00617663	0.047471825659910503	TRUE
Nostocaceae	-0.446977	0.805469	-0.554927	0.5789443596137018	0.8111251705004469	FALSE
Paenibacillaceae	-0.822518	0.5443703816958819	-1.51095	0.13080032327407762	0.32883445757688673	FALSE
Reyranellaceae	-0.0948857	0.46443293459329776	-0.204304	0.8381155707846256	0.9433183620965033	FALSE
NS9_marine_group	0.38709422390847326	0.44397890055334205	0.8718752702572757	0.38327642602914863	0.6403811093282048	FALSE
A0839	0.40308416431359606	0.34505407721223175	1.1681767900562203	0.24273546061332307	0.48728237988793965	FALSE
Gemmataceae	-0.993334	0.4928060442476828	-2.01567	0.043834633254744196	0.1842424428988467	FALSE
Enterococcaceae	1.742553943157248	0.5010865636366628	3.4775507259874794	5.060172939027708e-4	0.00907458	TRUE
Cytophagaceae	-0.315095	0.5969851640939652	-0.52781	0.5976313225488054	0.8244247475160443	FALSE
Rikenellaceae	-1.07681	0.9482289145503768	-1.13561	0.25612189381532174	0.49925209736464893	FALSE
Halomonadaceae	-0.315391	0.4647575684524505	-0.678615	0.49738196902491133	0.739684	FALSE
Xanthomonadaceae	-1.21229	0.6988207750226684	-1.73476	0.0827831	0.2559614615834937	FALSE
Muribaculaceae	-1.22057	0.7264023519005849	-1.68029	0.0929007	0.2576319187072544	FALSE
KF-JG30-B3	0.5592704912135101	0.3870543925505943	1.4449403029069212	0.14847465448079106	0.3664191014250715	FALSE
Ruminococcaceae	-1.0056	0.7464142850604736	-1.34724	0.17790302382084716	0.40555858820176177	FALSE
Erysipelotrichaceae	-0.563275	0.6965408256232669	-0.808675	0.41870233726728523	0.6785	FALSE
Thermaceae	0.5037348936146924	0.5151861270611198	0.9777726284833193	0.32818679145496155	0.5817436673688479	FALSE
Rs-E47_termite_group	-1.74746	0.5872958097952984	-2.97544	0.00292572	0.0291488	TRUE
Gitt-GS-136	-0.0452192	0.4200708189904283	-0.107647	0.9142760390918172	0.9644715863360739	FALSE
Deinococcaceae	-0.696154	0.5027025126144956	-1.38482	0.16610682111969985	0.391	FALSE
Geminicoccaceae	-0.972177	0.3623955061961625	-2.68264	0.00730431	0.054579420371852296	FALSE
uncultured	0.0394497	0.28706820897907337	0.137423	0.8906965763385137	0.953264	FALSE
Solirubrobacteraceae	-2.31467	0.478089	-4.84151	1.2885491158195956e-6	9.489769758309954e-5	TRUE
Aeromonadaceae	0.4778513498556687	0.7563613772082299	0.6317765082339918	0.5275329261732111	0.7670613899491556	FALSE
PLTA13	1.3535274700375242	0.670186	2.0196307239019315	0.043421705782617684	0.1842424428988467	FALSE
Rubrobacteriaceae	-2.0423	0.46571675485539865	-4.38529	1.158320420567751e-5	5.193136552212084e-4	TRUE
Corynebacteriales_Incertae_Sedis	1.1119118957249894	0.5940139206201708	1.871861680554751	0.061225742201776776	0.21115031605484555	FALSE
Dongiaceae	0.0440815	0.291314	0.15131930209105737	0.8797238437344593	0.94923	FALSE
Mycoplasmataceae	-0.362036	0.5472531343003719	-0.66155	0.5082593517114576	0.7471134732807766	FALSE
Frankiaceae	-0.103622	0.6869039746026203	-0.150853	0.8800914322831114	0.94923	FALSE
Iamiaceae	-0.111933	0.40912493290322804	-0.273592	0.7843979846071412	0.9165336579396586	FALSE
Nannocystaceae	0.0687091	0.2303595756551949	0.2982689474321536	0.7654979025898463	0.9071318757562497	FALSE
Nitrococcaceae	1.5063487956004433	0.4603718939558881	3.272025975905424	0.0010678	0.015117766724258748	TRUE
Alteromonadaceae	-0.211851	0.4482507034080328	-0.472618	0.6364855505420864	0.8475970945337686	FALSE
Chitinibacteraceae	0.12985680569387592	0.3046641944802979	0.426229	0.6699407708749225	0.8608702473002405	FALSE
Micromonosporaceae	-1.21996	0.7366050729498534	-1.6562	0.0976821	0.25875109474094177	FALSE
RCP2-54	0.7551898743968793	0.3312635381100843	2.2797253169043836	0.022624	0.12948621090927548	FALSE
Bdellovibrionaceae	-0.816671	0.3680809254400128	-2.21873	0.026505355506906966	0.13452718172373535	FALSE
Alcaligenaceae	1.2419152778107758	0.7118491960323317	1.74463	0.0810489	0.25381485360309425	FALSE
Unknown_Family	-0.161044	0.40062442954155575	-0.401984	0.6876961054729129	0.8650835585955869	FALSE
SJA-28	0.6155614392528063	0.29463792071648226	2.0892132206062346	0.0366885	0.1701588898514205	FALSE
Vagococcaceae	1.490341826207192	0.7227974361001224	2.061908014295652	0.0392165	0.1758206165012492	FALSE
Geodermatophilaceae	-2.01553	0.5938184240185795	-3.39419	6.883257305956171e-4	0.010891742442954178	TRUE
uncultured	-0.465193	0.42025059369098494	-1.10694	0.2683190435094489	0.5136192238928796	FALSE
Longimicrobiaceae	-1.42876	0.4739886811709502	-3.01433	0.0025755	0.0277124	TRUE
Intrasporangiaceae	-0.331642	0.6852128245278476	-0.483999	0.6283866279423039	0.8475970945337686	FALSE
Streptococcaceae	0.9414578535061393	0.6864365645506046	1.371514721280169	0.1702145576182605	0.39134799999412023	FALSE
Phormidesmiaceae	0.3665066257986298	0.36610405329328294	1.0010996122597537	0.3167786524906948	0.575767	FALSE
MB-A2-108	0.42431592546220914	0.36812304519084177	1.1526470048682662	0.24905530160863526	0.49626574913128063	FALSE
Oligoflexales	-0.547992	0.42595546638601384	-1.2865	0.19826815829931546	0.42832322206515155	FALSE
Nocardioidaceae	-2.11019	0.7365564145475484	-2.86494	0.00417091	0.0361697	TRUE
Cellulomonadaceae	-0.470036	0.5507205607709033	-0.853493	0.3933857917517967	0.649207	FALSE
Planococcaceae	-0.44921	0.4073071813585863	-1.10288	0.27008055659411684	0.5136192238928796	FALSE
Marinifilaceae	-1.08777	0.5001389813786621	-2.17494	0.0296344	0.14235100888106678	FALSE
Veillonellaceae	-0.64112	0.6217595804622109	-1.03114	0.302476	0.5573011167891941	FALSE
Thermomonosporaceae	-2.03575	0.5695263482699864	-3.57447	3.509441065279535e-4	0.00726184	TRUE
uncultured	-0.954254	0.3953072855884863	-2.41395	0.015780417966934024	0.0964757	FALSE
JG30-KF-CM45	0.5480667327309654	0.5682962991057093	0.9644031354654643	0.33484385086250945	0.5868469157331139	FALSE
Steroidobacteraceae	0.7673616754459636	0.6897082112378443	1.1125888643093749	0.26588504519724254	0.5136192238928796	FALSE
Morganellaceae	-0.0936512	0.96067	-0.0974854	0.9223409527774763	0.9691785792857075	FALSE
Anaerovoracaceae	-1.59422	0.5616929823831487	-2.83824	0.00453636	0.0369782	TRUE
Blastocatellaceae	-1.81347	0.7060179827804938	-2.56859	0.010211372024473427	0.0686715	FALSE
Acidothermaceae	-0.451084	0.4099035418847932	-1.10046	0.2711298505308138	0.5136192238928796	FALSE
Cryptosporangiaceae	-0.0300009	0.3304256755444164	-0.0907948	0.9276556725563102	0.9707234086531323	FALSE
Opitutaceae	-0.911707	0.40289583506031595	-2.26288	0.0236428	0.12979421604044009	FALSE
Dysgonomonadaceae	0.2833789846720302	0.6340110983725361	0.44696218315333125	0.6549023648243278	0.8551880395036127	FALSE
Methylophagaceae	-0.151467	0.36070168397266406	-0.419924	0.6745406661296857	0.8608702473002405	FALSE
Nitrosococcaceae	1.14125	0.5900394804922787	1.9341878570379571	0.05309	0.20287506172248768	FALSE
Methylophilaceae	-0.399836	0.46271892550823573	-0.864102	0.3875319262287117	0.6434943713303917	FALSE
Methyloligellaceae	1.3703604603076749	0.7655205894697716	1.7901026819629215	0.0734374	0.2409105139507979	FALSE
WD2101_soil_group	-1.29505	0.5155551438200731	-2.51195	0.012006660822408022	0.0787754	FALSE
Crocinitomicaceae	0.21680299284778326	0.40365093377094335	0.5371051438488949	0.5911949878843213	0.81975	FALSE
Haliangiaceae	-0.28157	0.4152304481248919	-0.678104	0.4977055390142425	0.739684	FALSE
Devosiaceae	-1.84603	0.6664014136207207	-2.77015	0.00560308	0.0443302	TRUE
Nitrospiraceae	0.20288951408833777	0.4944155827828964	0.41036229672685887	0.68154	0.8647844986717751	FALSE
Micrococcaceae	-0.659145	0.5502673400264104	-1.19786	0.23097014841377067	0.47068916608563877	FALSE
Acidaminococcaceae	-0.417238	0.5580966242858695	-0.747608	0.4546966140244812	0.6989336524147739	FALSE
CCD24	-0.0586647	0.6884593439833282	-0.0852116	0.9320931475871063	0.9707234086531323	FALSE
BIrii41	0.3896847552797279	0.48510734407774625	0.8032959303483038	0.4218037096171123	0.6794323226766659	FALSE
Streptosporangiaceae	-0.600131	0.4359244689860098	-1.37668	0.1686097239410331	0.391	FALSE
uncultured	0.0687419	0.31794645685138645	0.21620604437856514	0.8288271422390512	0.9418297390949479	FALSE
uncultured	0.0446657	0.5810740282792729	0.0768675	0.9387289495795301	0.9712234132188217	FALSE
Bogoriellaceae	-0.291183	0.38119310293758635	-0.763872	0.4449434151237219	0.6958708062109371	FALSE
Sutterellaceae	-0.243913	0.5252487299686218	-0.464376	0.642378	0.8512302540387647	FALSE
Peptostreptococcales-Tissierellales	2.551778885702011	1.3432520432048303	1.8997022179201661	0.0574722	0.20418411654567534	FALSE
Phaselicystidaceae	-0.102123	0.3168993579819246	-0.322256	0.7472588373232946	0.8973778001784207	FALSE
OLB14	0.5298518775242607	0.3020879661426763	1.753965522989457	0.0794364	0.25381485360309425	FALSE
Woeseiaceae	-0.0641895	0.3694221291856386	-0.173757	0.8620567700658647	0.94923	FALSE
Pasteurellaceae	0.5098969716968969	1.0455509811401735	0.4876825529261654	0.6257747116873463	0.8475970945337686	FALSE
Alicyclobacillaceae	0.8586934132705885	0.6787051241565972	1.265193649948726	0.20580191822653607	0.4325055937729547	FALSE
Entotheonellaceae	0.8060884466927606	0.34901315929970206	2.3096219303311774	0.020909094387915852	0.12227274761629052	FALSE
Burkholderiaceae	-1.66677	0.6835927057573944	-2.43825	0.014758463672734704	0.0934292	FALSE
R7C24	0.2659438743167114	0.4907122416037475	0.5419548398620598	0.58785	0.8193344397747174	FALSE
Subgroup_7	-0.136348	0.2854315343083514	-0.47769	0.6328707301426184	0.8475970945337686	FALSE
Campylobacteraceae	0.064286	0.33455000859542205	0.19215674661309537	0.8476194256666705	0.9433753541148748	FALSE
Sphingomonadaceae	-1.34329	0.416801	-3.22285	0.00126921	0.016257953668180378	TRUE
Beijerinckiaceae	-1.96424	0.743353	-2.64241	0.0082319	0.0582732	FALSE
Hyphomonadaceae	0.9971132548888695	0.6028250074581655	1.654067503093867	0.0981138	0.25875109474094177	FALSE
Microbacteriaceae	0.4285063577675774	0.9534631458635711	0.44942099715817585	0.6531279872179442	0.8551880395036127	FALSE
C0119	-0.533792	0.4160680526651698	-1.28295	0.1995113048884752	0.42832322206515155	FALSE
TK10	-0.472072	0.35779196969056765	-1.3194	0.18703405270031193	0.4090419526535277	FALSE
Kaistiaceae	0.7149950266699705	0.41884074954710077	1.7070808593555096	0.087807	0.2576319187072544	FALSE
Tannerellaceae	-1.28008	0.8354545777799007	-1.5322	0.12547305743099668	0.32145002332322004	FALSE
Comamonadaceae	-0.939383	0.5677992893431241	-1.65443	0.0980407	0.25875109474094177	FALSE
Rhizobiales_Incertae_Sedis	0.2712340021711146	0.7264172194238897	0.3733859756053499	0.7088611958583725	0.8746956958068909	FALSE
RBG-13-54-9	0.8573676188444714	0.412953	2.0761864075146343	0.0378767	0.17269213635853337	FALSE
Hydrogenophilaceae	-0.997221	0.7022900943251983	-1.41996	0.15562046901702134	0.38056278332344307	FALSE
OPB41	-0.13887	0.44700449286193594	-0.310669	0.7560523513473575	0.899903	FALSE
Sericytochromatia	-0.0670944	0.3516591202342512	-0.190794	0.8486871215457239	0.9433753541148748	FALSE
Chthoniobacteraceae	-1.74678	0.5947266117978152	-2.93712	0.0033128	0.031826565422792635	TRUE
Anaeromyxobacteraceae	-0.0970206	0.29444415473672203	-0.329504	0.7417745088054706	0.8947862908909039	FALSE
Erwiniaceae	-2.10836	0.5448945431358767	-3.8693	1.0914932105332315e-4	0.00277754	TRUE
WCHB1-41	-0.121225	0.5351021104024862	-0.226545	0.8207774536850716	0.9418297390949479	FALSE
Hafniaceae	-0.14298	0.36209290808339617	-0.394871	0.6929383760953709	0.8669787124169989	FALSE
Myxococcaceae	-0.282932	0.747404	-0.378553	0.7050200497495467	0.8739649464637238	FALSE
Rhizobiaceae	-0.214297	0.3481475426347258	-0.615536	0.5382010670615225	0.7700855693593062	FALSE
A21b	0.5166450591700601	0.30538811215736295	1.6917654571433969	0.0906907	0.2576319187072544	FALSE
Aerococcaceae	1.0834996808199673	1.1766494385270614	0.9208347408692094	0.35713671402537317	0.6004361004551586	FALSE
Yersiniaceae	-0.793849	0.4620547831427992	-1.71808	0.0857814	0.2576319187072544	FALSE
Trueperaceae	-0.605462	0.5133123129290946	-1.17952	0.23819164079456281	0.48175602536644657	FALSE
Acidobacteriaceae_(Subgroup_1)	-0.473464	0.4463244513237487	-1.06081	0.28877776046236975	0.5394528997526212	FALSE
Promicromonosporaceae	-1.09019	0.5971168450335447	-1.82575	0.0678877	0.22827240204271068	FALSE
Coxiellaceae	0.6354730949474404	0.41897528244711507	1.5167317060706385	0.1293344358148021	0.3282166342847337	FALSE
Nitrosomonadaceae	-0.966181	0.5604009122546889	-1.72409	0.0846918	0.2576319187072544	FALSE
Gimesiaceae	0.5556547034871224	0.3352863604488885	1.6572541237382878	0.0974681	0.25875109474094177	FALSE
Hymenobacteraceae	-2.51457	0.6363172016700552	-3.95175	7.75822816423679e-5	0.00231885	TRUE
S085	0.3360032592708572	0.2766638516160146	1.2144819690329498	0.22456373111532865	0.46389212925331125	FALSE
Labraceae	0.2005516064915599	0.4701545016649553	0.42656532221077903	0.6696959602467951	0.8608702473002405	FALSE
Prevotellaceae	-0.939326	0.739461	-1.27028	0.20398327696101717	0.4320590669489261	FALSE
Eggerthellaceae	0.2938198649634777	0.5902278606517122	0.4978075156246444	0.6186197181663409	0.8447142344504858	FALSE
Pseudohongiellaceae	0.2085870189026222	0.2829388026674328	0.7372160231687842	0.4609909908691312	0.7045828212715698	FALSE
Acetobacteraceae	-1.86584	0.5754448794858662	-3.24243	0.00118514	0.0159401	TRUE
Bradymonadaceae	0.6530924308175052	0.6787705774088865	0.9621696233661099	0.3359644052895894	0.5868469157331139	FALSE
D05-2	0.6093145002194835	0.6173085532552003	0.9870501502148927	0.3236180539497098	0.5803550434164796	FALSE
Pseudonocardiaceae	-2.02773	0.5951342777294522	-3.40717	6.56393407215972e-4	0.010891742442954178	TRUE
Brevibacteriaceae	0.10899331785565897	0.8283910050594534	0.13157230968223338	0.8953225887534596	0.953264	FALSE
Sphingobacteriaceae	-1.82579	0.9604933694092629	-1.90089	0.057317	0.20418411654567534	FALSE
Amoebophilaceae	-0.105045	0.4116546098875451	-0.255177	0.7985865830245763	0.9219733512172147	FALSE
Cyclobacteriaceae	-0.939111	0.42038285765046246	-2.23394	0.025486947471497223	0.13443115431044614	FALSE
Listeriaceae	0.0796062	0.35770370222588477	0.22254786395213508	0.8238874172744093	0.9418297390949479	FALSE
Parachlamydiaceae	-0.512002	0.387214	-1.32227	0.18607713694105793	0.4090419526535277	FALSE
Cellvibrionaceae	-0.179471	0.6727692697983512	-0.266765	0.7896500487426452	0.9165336579396586	FALSE
Dermabacteraceae	0.49096489605817084	1.171903060645859	0.41894667958934284	0.6752551010421961	0.8608702473002405	FALSE
uncultured	1.061841382169876	0.5328352582372559	1.992813661923756	0.046281855194741386	0.1915356776520836	FALSE
Nakamurellaceae	0.90538595809650535	0.5497528071255086	1.6468964712167549	0.0995793	0.26006639862235154	FALSE
uncultured	-1.55553	0.4202650554560564	-3.7013	2.1449495183663238e-4	0.00480826	TRUE
Oxalobacteraceae	-3.31745	0.6583218114266092	-5.03925	4.6736017787076827e-7	6.285994392361833e-5	TRUE
Polyangiaceae	-0.453033	0.5973021200337448	-0.758465	0.4481728301083199	0.69687	FALSE
Erysipelatoclostridiaceae	-0.410947	0.8964499503955093	-0.458416	0.6466538179548944	0.852695	FALSE
Mycobacteriaceae	-0.0142699	0.6288059050443894	-0.0226937	0.9818945973421546	0.98628	FALSE
Vicinamibacteraceae	-0.780563	0.7885494229882951	-0.989872	0.32223660531486137	0.5803550434164796	FALSE
Micropepsaceae	-0.0471139	0.31790607021201095	-0.148201	0.8821843898656625	0.94923	FALSE
Pyrinomonadaceae	-0.615624	0.3695295279936589	-1.66597	0.0957199	0.25875109474094177	FALSE
Gemmatimonadaceae	-1.09629	0.6039621329459672	-1.81517	0.0694982	0.23080266210537173	FALSE
A4b	-0.313371	0.4394584217004703	-0.713086	0.4757928335102121	0.7230975831313393	FALSE
Sumerlaeaceae	-0.435378	0.3562896918043518	-1.22198	0.22171630904222117	0.4623386599407558	FALSE
Staphylococcaceae	1.2941497797598498	0.923469	1.401400689555885	0.1610942861981025	0.3834899379406157	FALSE
Desulfovibrionaceae	0.9997570346684712	0.7812026314038975	1.27977	0.20062723412717137	0.42832322206515155	FALSE
Caulobacteraceae	-2.07063	0.6257949140223223	-3.30879	9.36992930725549e-4	0.014002838798065149	TRUE
Christensenellaceae	-0.0180897	0.8116847103376801	-0.0222866	0.9822193317408568	0.98628	FALSE
Weeksellaceae	-2.15899	0.7205070983846783	-2.99648	0.00273116	0.028256994107940064	TRUE
Demequinaceae	1.0940750892774207	0.5510265068005934	1.985521704990041	0.047086457714765446	0.19191298674654403	FALSE
Pleomorphomonadaceae	0.057314	0.35791902550672533	0.1601312218059039	0.8727777070671698	0.94923	FALSE
Rubritaleaceae	0.0726584	0.4543751595621553	0.15990828215675557	0.8729533242604517	0.94923	FALSE
Dermatophilaceae	-0.383504	0.49798059750889223	-0.770118	0.4412299911373978	0.694099	FALSE
Exiguobacteraceae	-0.38813	0.5696174148583929	-0.681386	0.4956270781091773	0.739684	FALSE
Peptococcaceae	-0.757309	0.5482669839327026	-1.38128	0.1671933731773496	0.391	FALSE
Saprospiraceae	0.2898104920366717	0.36912619710964295	0.7851257762412029	0.4323798281637773	0.6882258803316929	FALSE
Phycisphaeraceae	0.882856	0.45732354593772623	1.930483567277967	0.0535469	0.20287506172248768	FALSE
EPR3968-O8a-Bc78	0.26233088703019697	0.3784615393417117	0.693151	0.4882149730045664	0.737808	FALSE
Pseudomonadaceae	-2.6909	0.4421763532347928	-6.08558	1.1606764064423685e-9	3.122219533329971e-7	TRUE
Porphyromonadaceae	-0.50853	0.5206610157450567	-0.9767	0.3287176113013564	0.5817436673688479	FALSE
Neisseriaceae	-0.422946	1.0539706123892485	-0.401288	0.6882077380648908	0.8650835585955869	FALSE
AKYG1722	0.22429417067017887	0.23869239424386324	0.9396787500527803	0.3473823683366498	0.5951965419271261	FALSE
Azospirillaceae	-1.95164	0.5056603232534466	-3.85959	1.1357955630873544e-4	0.00277754	TRUE
Nodosilineaceae	0.3430092612408468	0.5108920570365467	0.6713928246026921	0.5019703147782082	0.7419231575568023	FALSE
Halieaceae	0.8130758608539079	0.577327	1.4083460399226067	0.15902862897718334	0.38195268923984216	FALSE
Gaiellaceae	1.0612845088300689	0.5227854636095418	2.0300574187784255	0.0423507	0.18374740552783048	FALSE
Vermiphilaceae	0.9968247867848141	0.5356692120336571	1.8608961732192697	0.0627588	0.21369782330192458	FALSE
SM2D12	0.069595	0.3400798821216591	0.20464305633795507	0.8378510131381827	0.9433183620965033	FALSE
0319-6G20	-0.559966	0.42436840371626733	-1.31953	0.18699301511445218	0.4090419526535277	FALSE
TRA3-20	0.9515562017026383	0.5572621656483232	1.7075557257607652	0.0877188	0.2576319187072544	FALSE
Hyphomicrobiaceae	1.6200737828068312	0.5674371559947248	2.8550717303078623	0.00430271	0.0361697	TRUE
Enterobacteriaceae	2.198633088885469	1.5046750442770405	1.461201272160301	0.14396021403330614	0.35856757013851254	FALSE
Rubinisphaeraceae	0.6132660751826322	0.6525830604173889	0.9397517532716683	0.34734491185368865	0.5951965419271261	FALSE
Phormidiaceae	0.30247126302303856	0.891055	0.3394528663434424	0.7342685985423739	0.8897218603959396	FALSE
AKIW781	-0.0156716	0.3074527893088957	-0.0509724	0.9593475334915975	0.9775169943531808	FALSE
67-14	-0.18198	0.6849005006743184	-0.265703	0.790468	0.9165336579396586	FALSE
Lachnospiraceae	-0.129757	0.8290127869030307	-0.156519	0.8756235653393587	0.94923	FALSE
Vampirovibrionaceae	0.8896189394020853	0.39974910097578487	2.225443252356369	0.0260515	0.13452718172373535	FALSE
Microscillaceae	-0.00896761	0.8045885680282908	-0.0111456	0.9911072940504204	0.9911072940504204	FALSE
Abditibacteriaceae	-0.124719	0.6526842594830584	-0.191087	0.8484577115391769	0.9433753541148748	FALSE
Babeliales	1.0295606333685243	0.38646310676216444	2.6640592992027368	0.0077204	0.0561294	FALSE
Kineosporiaceae	-2.19698	0.5207854061236676	-4.21859	2.458297237980044e-5	9.446885100237598e-4	TRUE
Unknown_Family	-0.0699724	0.6447309079131738	-0.10853	0.9135755739512388	0.9644715863360739	FALSE
Coleofasciculaceae	0.4083664525163637	0.3807890070709463	1.0724218528721323	0.2835305969191382	0.5333547592394977	FALSE
Sandaracinaceae	0.22344718525133828	0.7796866212295527	0.2865858912635513	0.7744294186326754	0.9097009328043217	FALSE
Lactobacillaceae	-0.0748945	1.4162134438832257	-0.0528836	0.9578246158426835	0.9775169943531808	FALSE
Bacillaceae	-0.636775	0.45158733449019867	-1.41008	0.1585157845067153	0.38195268923984216	FALSE
Shewanellaceae	0.7413953166220232	0.43834912236539625	1.691335236674697	0.0907728	0.2576319187072544	FALSE
Silvanigrellaceae	-0.186664	0.391336	-0.476992	0.6333677595676774	0.8475970945337686	FALSE
Pirellulaceae	1.0780039147406704	0.5460867471363925	1.9740525116084249	0.048375772311057295	0.19422511569663303	FALSE
mle1-27	-0.0920049	0.3208621008064801	-0.286743	0.7743092645821729	0.9097009328043217	FALSE
Alcanivoracaceae1	-0.269425	0.46926508762210495	-0.574143	0.5658710147445392	0.8011542261383212	FALSE
Spirochaetaceae	-0.367822	0.46158147565897933	-0.796873	0.4255246325345785	0.6813459889988192	FALSE
Streptomycetaceae	-0.913442	0.48080249704003875	-1.89983	0.0574557	0.20418411654567534	FALSE
uncultured	-0.876159	0.7235238211348917	-1.21096	0.22591029342819244	0.46389212925331125	FALSE
Flavobacteriaceae	-2.03846	0.7783427052089852	-2.61898	0.00881938	0.060831102334411684	FALSE
Legionellaceae	0.3618000294145286	0.7236886176404468	0.49993881428474146	0.6171181608486374	0.8447142344504858	FALSE
Actinomycetaceae	-0.885751	0.5196496375389424	-1.70452	0.0882847	0.2576319187072544	FALSE
Diplorickettsiaceae	-1.33115	0.623944	-2.13344	0.032888253577531154	0.1552094774097523	FALSE
Fusobacteriaceae	-0.0538691	0.7823712608482554	-0.0688536	0.945106	0.974075	FALSE
Clostridia_UCG-014	-1.81321	0.5706940121694108	-3.1772	0.00148702	0.017810546117277778	TRUE
Clostridiaceae	2.2127444970005765	0.6297793600924436	3.513523365827317	4.4220551910395826e-4	0.00849666	TRUE
bacteriap25	0.37206808778416467	0.3594833767613037	1.0350077690274317	0.3006652829955076	0.5573011167891941	FALSE
[Eubacterium]_coprostanoligenes_group	-0.723694	0.8713412470398522	-0.830552	0.4062269663994164	0.6663113046429452	FALSE
Leptotrichiaceae	0.6127085124350192	0.6623346134224336	0.9250739732127466	0.35492743028056645	0.6004361004551586	FALSE
Carnobacteriaceae	-1.83331	0.5782781094493892	-3.1703	0.00152283	0.017810546117277778	TRUE
Nocardiaceae	-1.79401	0.615594	-2.91427	0.00356522	0.0319681	TRUE
Rhodobacteraceae	-0.868476	0.396413	-2.19084	0.028463728173092555	0.13921350688294357	FALSE
Sanguibacteraceae	-0.0155184	0.5215572172509825	-0.0297539	0.9762633112668233	0.98628	FALSE
Rhodanobacteraceae	3.2271559484417134	0.6690586116723938	4.823427861387275	1.4111181796743427e-6	9.489769758309954e-5	TRUE
Rhodomicrobiaceae	0.3349889031977529	0.3526059762998589	0.9500375084762479	0.3420931942203541	0.5936972209372597	FALSE
Tepidisphaeraceae	-0.0466551	0.2867975123264553	-0.162676	0.8707735777508191	0.94923	FALSE
Corynebacteriaceae	-0.607411	1.0704370584811063	-0.567442	0.570414	0.8033575457588956	FALSE
uncultured	0.00740728	0.3399098472191197	0.021791895436276125	0.9826139591582678	0.98628	FALSE
Armatimonadales	-0.961324	0.42962183973059964	-2.23761	0.025246782695985313	0.13443115431044614	FALSE
Nitrososphaeraceae	0.39967708757323145	0.6470490473677064	0.6176921041753766	0.5367783177666761	0.7700855693593062	FALSE
Dermacoccaceae	0.24797341708955806	0.6414747007238167	0.38656772716017307	0.6990762539492426	0.8706088532978994	FALSE
Bryobacteraceae	-0.830949	0.4917402606545012	-1.68981	0.0910639	0.2576319187072544	FALSE
Propionibacteriaceae	1.72207	0.5679175567570849	3.032252893713286	0.00242736	0.027206631675370536	TRUE
Chroococcidiopsaceae	-1.36432	0.6170110836158093	-2.21118	0.027023475383835763	0.13461694218984854	FALSE
uncultured	0.21704055633345332	0.5975430923525579	0.3632215970884267	0.7164393556051216	0.87601	FALSE
Ilumatobacteraceae	-0.198236	0.45811869635719493	-0.432717	0.66522	0.8608702473002405	FALSE
env.OPS_17	-0.143429	0.6672038927452584	-0.21497	0.829791	0.9418297390949479	FALSE
Sporichthyaceae	0.036284496073144434	0.2791065659262775	0.130002	0.8965646054175349	0.953264	FALSE
Butyricicoccaceae	1.0473638239878158	0.6005253575293676	1.7440792646904943	0.0811453	0.25381485360309425	FALSE
Spirosomaceae	-2.68383	0.5776168472701211	-4.64639	3.3779242219737355e-6	1.8173232314218696e-4	TRUE
uncultured	-1.03115	0.443929	-2.32279	0.0201902	0.12069277106808034	FALSE
Verrucomicrobiaceae	-0.775069	0.39471845132986016	-1.9636	0.049576688326104935	0.19611954646650334	FALSE
Saccharimonadaceae	-1.44666	0.5943666742001095	-2.43396	0.014934774670504762	0.0934292	FALSE
Moraxellaceae	-1.50403	0.37971312514159977	-3.96097	7.464440005438704e-5	0.00231885	TRUE
Thermoactinomycetaceae	0.6864732503607252	0.6018919994398625	1.1405256275205125	0.2540673821176748	0.4988622320412739	FALSE
Acholeplasmataceae	-0.895155	0.5316404523912809	-1.68376	0.092228	0.2576319187072544	FALSE
Isosphaeraceae	-1.06491	0.4696464034791327	-2.26748	0.023360979054853983	0.12979421604044009	FALSE
Sporolactobacillaceae	0.38395	0.4106909613056119	0.9348885354709352	0.3498457459603843	0.5956234535654644	FALSE
SC-I-84	-0.305145	0.47579456160979894	-0.641338	0.5213033592315401	0.7621228458330668	FALSE
IMCC26256	0.20026060689119074	0.5499120350448399	0.3641684380936698	0.7157322339184413	0.87601	FALSE
Fimbriimonadaceae	-0.178829	0.5743704513948419	-0.311348	0.755536	0.899903	FALSE
Brevibacillaceae	0.92968	0.5840336177869021	1.591825448156566	0.11142393045752305	0.2882022816641702	FALSE
Chitinophagaceae	-1.03769	0.5429360686873981	-1.91125	0.0559724	0.20418411654567534	FALSE
Xanthobacteraceae	0.0584812	0.7130791402858341	0.0820122	0.9346370365842427	0.9707234086531323	FALSE
Rhodothermaceae	-0.48671	0.36786822276284803	-1.32306	0.1858165633438297	0.4090419526535277	FALSE
Oscillospiraceae	-1.72387	0.8884298180722487	-1.94035	0.052337021683967797	0.20287506172248768	FALSE
Clostridia_vadinBB60_group	0.4550533028785442	0.7534321579997024	0.6039738257080393	0.5458610441909806	0.7769133380284327	FALSE
Dietziaceae	2.527276226355891	1.2406988066353368	2.036978042406308	0.0416522	0.18367956097173532	FALSE
Hungateiclostridiaceae	-0.999499	0.5321390548928808	-1.87827	0.0603447	0.2108147466419265	FALSE
Leuconostocaceae	2.4757672223588867	0.8483556519178922	2.9183128759287182	0.00351931	0.0319681	TRUE
Defluviicoccaceae	0.6641370589393887	0.49880029868727155	1.3314688477277294	0.18303478877295046	0.4090419526535277	FALSE

## Sheet: ANCOMBC_genus
Genus	lfc	se	W	p_val	q_value	Diff_ab
Luteibacter	4.08075	0.655103	6.22918	4.69E-10	8.24E-08	TRUE
Flexivirga	3.30098	0.614344	5.37319	7.74E-08	8.15E-06	TRUE
Peptostreptococcus	3.26236	0.958812	3.4025	6.68E-04	0.0109964	TRUE
Chujaibacter	2.98595	0.781628	3.82017	1.33E-04	0.00305567	TRUE
Streptococcus	2.95232	0.748722	3.94315	8.04E-05	0.00211903	TRUE
Clostridium_sensu_stricto_1	2.81038	0.731322	3.84287	1.22E-04	0.00291292	TRUE
Terrisporobacter	2.14657	0.717056	2.99359	0.00275719	0.0330063	TRUE
Sporosarcina	2.03586	0.666621	3.05401	0.00225808	0.0290246	TRUE
Pseudaminobacter	1.82982	0.618855	2.95678	0.00310872	0.0348573	TRUE
Enterococcus	1.69615	0.474716	3.57298	3.53E-04	0.00641391	TRUE
Morganella	1.58941	0.506342	3.13901	0.00169522	0.0241454	TRUE
Nitrococcus	1.45994	0.464001	3.14642	0.0016528	0.0241454	TRUE
Oryzihumus	1.3855	0.443692	3.12266	0.00179223	0.0248554	TRUE
Leuconostoc	1.24853	0.338472	3.68871	2.25E-04	0.00468186	TRUE
Arenibacter	1.23798	0.415646	2.97845	0.00289713	0.033191	TRUE
Bythopirellula	0.914817	0.28415	3.21948	0.00128422	0.0193366	TRUE
Gemmatimonas	-1.31285	0.383543	-3.42294	6.19E-04	0.010531	TRUE
uncultured	-1.31824	0.432831	-3.04561	0.00232209	0.0291367	TRUE
Actinomadura	-1.39311	0.479563	-2.90496	0.00367299	0.0403264	TRUE
Pantoea	-1.40748	0.466603	-3.01643	0.00255767	0.0313464	TRUE
Modestobacter	-1.57389	0.433366	-3.63179	2.81E-04	0.00529755	TRUE
uncultured	-1.60193	0.435016	-3.68247	2.31E-04	0.00468186	TRUE
Atopostipes	-1.69727	0.526916	-3.22113	0.00127685	0.0193366	TRUE
Roseomonas	-1.70674	0.42545	-4.0116	6.03E-05	0.00176571	TRUE
Segetibacter	-1.72649	0.555393	-3.10859	0.0018798	0.0254014	TRUE
Rs-E47_termite_group	-1.79387	0.578781	-3.09939	0.00193921	0.0255491	TRUE
Ferruginibacter	-1.84628	0.457551	-4.03514	5.46E-05	0.00169168	TRUE
Clostridia_UCG-014	-1.85962	0.560722	-3.31646	9.12E-04	0.0145586	TRUE
Rickettsiella	-1.89979	0.545904	-3.48009	5.01E-04	0.00880534	TRUE
Conexibacter	-1.96357	0.414201	-4.74061	2.13E-06	1.40E-04	TRUE
Skermanella	-1.99804	0.505483	-3.95274	7.73E-05	0.00211903	TRUE
UCG-005	-2.00368	0.533649	-3.75468	1.74E-04	0.00381123	TRUE
Acinetobacter	-2.01813	0.675664	-2.98688	0.00281837	0.0330063	TRUE
Microvirga	-2.04618	0.488226	-4.19104	2.78E-05	0.00112564	TRUE
Psychrobacillus	-2.0511	0.525732	-3.90142	9.56E-05	0.00239987	TRUE
Rubrobacter	-2.08871	0.483018	-4.32428	1.53E-05	7.33E-04	TRUE
Solirubrobacter	-2.12428	0.519006	-4.09297	4.26E-05	0.00153792	TRUE
Alkanindiges	-2.28084	0.542499	-4.20433	2.62E-05	0.00112564	TRUE
Hymenobacter	-2.50941	0.580296	-4.32437	1.53E-05	7.33E-04	TRUE
Rubellimicrobium	-2.53074	0.550567	-4.5966	4.29E-06	2.51E-04	TRUE
Nocardioides	-2.68166	0.546579	-4.90627	9.28E-07	6.99E-05	TRUE
Pseudomonas	-2.72021	0.443082	-6.13928	8.29E-10	1.09E-07	TRUE
Pediococcus	-2.84492	0.702098	-4.05203	5.08E-05	0.0016724	TRUE
Chryseobacterium	-3.13778	0.854382	-3.67257	2.40E-04	0.00468679	TRUE
Massilia	-3.1897	0.639439	-4.98827	6.09E-07	5.35E-05	TRUE
Pedobacter	-3.22054	0.788073	-4.0866	4.38E-05	0.00153792	TRUE
Flavobacterium	-3.46969	0.440196	-7.88215	3.22E-15	1.70E-12	TRUE
Macrococcus	-4.51225	0.668169	-6.75316	1.45E-11	3.81E-09	TRUE
Finegoldia	3.68252	1.4719	2.50188	0.0123535	0.085318	FALSE
Advenella	2.74573	1.1544	2.37848	0.0173841	0.107782	FALSE
Dietzia	2.48087	1.23637	2.00657	0.0447954	0.195542	FALSE
Weissella	2.23224	0.874535	2.55249	0.0106955	0.080522	FALSE
Paraclostridium	2.0243	0.730034	2.77289	0.00555611	0.0545594	FALSE
Lachnoclostridium	1.91762	0.7599	2.52351	0.0116188	0.0838785	FALSE
Pedomicrobium	1.69119	0.601074	2.81361	0.00489889	0.0521258	FALSE
uncultured	1.63659	0.595662	2.74751	0.00600496	0.0554547	FALSE
Marvinbryantia	1.58794	0.695699	2.2825	0.0224596	0.127808	FALSE
uncultured	1.55183	0.571841	2.71375	0.00665272	0.0574752	FALSE
Bordetella	1.53877	0.612577	2.51197	0.012006	0.0843618	FALSE
Facklamia	1.51286	1.22696	1.23301	0.217572	0.485716	FALSE
Cutibacterium	1.49789	0.535997	2.79459	0.0051966	0.0526655	FALSE
Vagococcus	1.44394	0.710063	2.03354	0.0419984	0.186583	FALSE
Myroides	1.37191	0.522714	2.62458	0.00867548	0.0703381	FALSE
Butyricicoccus	1.36255	0.515461	2.64335	0.00820895	0.0675956	FALSE
Rhodanobacter	1.36247	0.898027	1.51718	0.12922	0.362229	FALSE
PLTA13	1.30712	0.643201	2.03222	0.0421318	0.186583	FALSE
[Ruminococcus]_gnavus_group	1.30342	0.471417	2.7649	0.00569406	0.0545594	FALSE
Lachnospiraceae_UCG-010	1.27229	0.749109	1.6984	0.0894314	0.287651	FALSE
Candidatus_Nitrocosmicus	1.2309	0.591617	2.08057	0.0374732	0.177913	FALSE
Methyloligellaceae	1.21755	0.444007	2.74218	0.00610321	0.0554547	FALSE
Bauldia	1.17583	0.50371	2.33434	0.0195779	0.11464	FALSE
Bergeyella	1.15525	0.602129	1.91861	0.0550333	0.216437	FALSE
Erysipelotrichaceae	1.14688	0.419943	2.73103	0.00631363	0.0554547	FALSE
Tumebacillus	1.14175	0.662578	1.72319	0.0848537	0.279487	FALSE
uncultured	1.13525	0.721722	1.57297	0.115726	0.344561	FALSE
Tyzzerella	1.12144	1.2938	0.866775	0.386065	0.644631	FALSE
Helcococcus	1.10801	0.590558	1.87621	0.0606264	0.229857	FALSE
Desulfovibrio	1.10306	0.739834	1.49096	0.135973	0.370515	FALSE
Nitrosococcus	1.09484	0.570382	1.91949	0.0549222	0.216437	FALSE
uncultured	1.07816	0.779138	1.38378	0.166425	0.4237	FALSE
Tomitella	1.06551	0.590471	1.80451	0.071152	0.255082	FALSE
Lactobacillus	1.04101	1.52551	0.682401	0.494985	0.738972	FALSE
Ochrobactrum	1.03092	0.60754	1.69688	0.08972	0.287651	FALSE
Hephaestia	1.02107	0.529779	1.92734	0.0539368	0.216437	FALSE
uncultured	1.01544	0.532611	1.90653	0.0565819	0.219255	FALSE
Gaiella	1.01488	0.527543	1.92379	0.0543814	0.216437	FALSE
Psychrobacter	1.00706	0.857224	1.17479	0.240078	0.500765	FALSE
Rhodopseudomonas	0.993716	0.497731	1.99649	0.0458806	0.196578	FALSE
Babeliales	0.983157	0.350604	2.80418	0.00504443	0.0521258	FALSE
Planctomicrobium	0.971068	0.466126	2.08328	0.0372261	0.177913	FALSE
Tissierella	0.966498	0.58133	1.66256	0.0964002	0.300609	FALSE
Paludisphaera	0.958808	0.417996	2.29382	0.0218007	0.126252	FALSE
[Clostridium]_innocuum_group	0.954405	0.460436	2.07283	0.0381881	0.178098	FALSE
Vermiphilaceae	0.950421	0.525027	1.81023	0.0702596	0.253608	FALSE
Demequina	0.948008	0.473493	2.00216	0.0452677	0.195542	FALSE
uncultured	0.935849	0.702555	1.33207	0.182839	0.444976	FALSE
Robinsoniella	0.928763	0.384969	2.41257	0.0158405	0.103061	FALSE
Phycicoccus	0.911593	0.425825	2.14077	0.0322927	0.165226	FALSE
Thermoactinomyces	0.906166	0.52448	1.72774	0.0840349	0.278531	FALSE
TRA3-20	0.905152	0.554585	1.63213	0.102653	0.314524	FALSE
Amaricoccus	0.904799	0.702341	1.28826	0.197655	0.458873	FALSE
Pseudorhodoplanes	0.901291	0.344249	2.61814	0.00884113	0.0705951	FALSE
Shinella	0.888441	0.655038	1.35632	0.174997	0.432975	FALSE
Brevibacillus	0.883276	0.577452	1.52961	0.126114	0.359253	FALSE
Aquicella	0.866015	0.409494	2.11484	0.0344434	0.172091	FALSE
mle1-7	0.863186	0.387013	2.23038	0.0257225	0.13975	FALSE
Nakamurella	0.858982	0.531759	1.61536	0.106233	0.320424	FALSE
Staphylococcus	0.856794	0.88169	0.971764	0.331168	0.601812	FALSE
Vampirovibrio	0.843215	0.371028	2.27265	0.0230476	0.127853	FALSE
Peptoniphilus	0.837977	0.739135	1.13373	0.25691	0.516761	FALSE
Pirellula	0.822674	0.468109	1.75744	0.0788427	0.269806	FALSE
RBG-13-54-9	0.810964	0.379874	2.13482	0.0327754	0.166083	FALSE
Methyloceanibacter	0.808707	0.4878	1.65786	0.0973449	0.301769	FALSE
Erythrobacter	0.805364	0.537229	1.49911	0.133845	0.369301	FALSE
Rhodoplanes	0.802758	0.382152	2.10063	0.0356739	0.175441	FALSE
Eisenbergiella	0.792943	0.282542	2.80646	0.00500889	0.0521258	FALSE
Galbibacter	0.77894	0.663087	1.17472	0.240108	0.500765	FALSE
OM60(NOR5)_clade	0.766672	0.55598	1.37896	0.167908	0.425421	FALSE
uncultured	0.762773	0.428841	1.77869	0.0752914	0.261043	FALSE
Candidatus_Entotheonella	0.759685	0.318005	2.38891	0.0168985	0.106018	FALSE
Bradymonadaceae	0.744015	0.677676	1.09789	0.272251	0.537365	FALSE
Hyphomicrobium	0.720257	0.717944	1.00322	0.315754	0.587994	FALSE
Clostridium_sensu_stricto_13	0.716444	0.67912	1.05496	0.291444	0.555852	FALSE
Dysgonomonas	0.716026	0.548956	1.30434	0.192117	0.456792	FALSE
Leptotrichia	0.711898	0.599744	1.187	0.235226	0.500765	FALSE
RCP2-54	0.708786	0.299998	2.36264	0.0181454	0.109915	FALSE
Marmoricola	0.707339	0.818971	0.863692	0.387757	0.644631	FALSE
Ulvibacter	0.704587	0.309987	2.27296	0.0230288	0.127853	FALSE
Castellaniella	0.702622	0.449809	1.56205	0.118277	0.348224	FALSE
SWB02	0.696978	0.362226	1.92415	0.0543355	0.216437	FALSE
Shewanella	0.694991	0.427854	1.62437	0.104298	0.317717	FALSE
uncultured	0.686121	0.37891	1.81078	0.0701757	0.253608	FALSE
Roseovarius	0.68331	0.292162	2.3388	0.0193456	0.114552	FALSE
Conchiformibius	0.679249	0.568541	1.19472	0.232195	0.500765	FALSE
Clostridium_sensu_stricto_2	0.671955	0.459808	1.46138	0.143911	0.383035	FALSE
Kaistia	0.668591	0.384301	1.73976	0.0819012	0.275883	FALSE
Microcoleus_PCC-7113	0.653343	0.272853	2.39449	0.0166436	0.105677	FALSE
Aeromonas	0.637437	0.729566	0.873721	0.38227	0.644631	FALSE
Chryseolinea	0.637129	0.491103	1.29734	0.194513	0.456792	FALSE
Cytophaga	0.624643	0.544342	1.14752	0.251167	0.509097	FALSE
Defluviicoccus	0.617733	0.507059	1.21827	0.223123	0.48994	FALSE
Kurthia	0.617549	0.639964	0.964975	0.334557	0.605882	FALSE
Thermomonas	0.615599	0.362727	1.69714	0.0896698	0.287651	FALSE
Steroidobacter	0.612379	0.65283	0.938038	0.348225	0.619982	FALSE
Cnuella	0.60606	0.512442	1.18269	0.236933	0.500765	FALSE
GCA-900066575	0.59802	0.507916	1.1774	0.239035	0.500765	FALSE
Aetherobacter	0.596075	0.442879	1.34591	0.178332	0.439163	FALSE
Coxiella	0.589069	0.392117	1.50228	0.133025	0.36897	FALSE
Nordella	0.587845	0.503113	1.16841	0.242639	0.502746	FALSE
Hirschia	0.578236	0.662822	0.872384	0.382999	0.644631	FALSE
SJA-28	0.569158	0.263604	2.15914	0.0308392	0.160913	FALSE
D05-2	0.562911	0.604607	0.931035	0.351835	0.621371	FALSE
Brachybacterium	0.550773	1.34911	0.40825	0.68309	0.878184	FALSE
Mesorhizobium	0.529645	0.668829	0.791899	0.428419	0.686838	FALSE
Phyllobacterium	0.523953	0.40138	1.30538	0.191764	0.456792	FALSE
KF-JG30-B3	0.512867	0.364656	1.40644	0.159594	0.410273	FALSE
uncultured	0.509251	0.302605	1.68289	0.0923965	0.291575	FALSE
uncultured	0.504981	0.372	1.35747	0.17463	0.432975	FALSE
JG30-KF-CM45	0.501663	0.562042	0.892572	0.372086	0.638728	FALSE
Arachidicoccus	0.494119	0.662954	0.74533	0.456072	0.710314	FALSE
Comamonas	0.486151	0.401338	1.21133	0.225771	0.491658	FALSE
OLB14	0.483448	0.279339	1.73068	0.0835083	0.278531	FALSE
Legionella	0.470703	0.72357	0.650528	0.515351	0.758866	FALSE
A21b	0.470241	0.270545	1.73812	0.0821891	0.275883	FALSE
uncultured	0.467159	0.39778	1.17442	0.240228	0.500765	FALSE
Candidatus_Solibacter	0.461402	0.684924	0.673654	0.500531	0.740955	FALSE
Alkaliphilus	0.461304	0.232585	1.98338	0.0473253	0.201132	FALSE
Dokdonella	0.460785	0.425926	1.08184	0.279323	0.549265	FALSE
Meiothermus	0.457331	0.522833	0.874717	0.381728	0.644631	FALSE
Aminobacter	0.430459	0.421188	1.02201	0.306776	0.579465	FALSE
Pseudolabrys	0.425624	0.542339	0.784794	0.432574	0.688579	FALSE
Dermabacter	0.424403	1.10086	0.38552	0.699852	0.887376	FALSE
uncultured	0.418863	0.66929	0.625833	0.531425	0.771356	FALSE
Rothia	0.413653	1.07102	0.386225	0.69933	0.887376	FALSE
Ilumatobacter	0.409727	0.415523	0.986051	0.324108	0.595139	FALSE
Clostridia_vadinBB60_group	0.408649	0.753731	0.542169	0.587702	0.812911	FALSE
Pricia	0.40544	0.2739	1.48025	0.138807	0.375136	FALSE
Paeniclostridium	0.396024	0.746858	0.530253	0.595937	0.819996	FALSE
SH-PL14	0.395502	0.505292	0.782719	0.433792	0.688579	FALSE
Algoriphagus	0.384411	0.247912	1.5506	0.120999	0.353981	FALSE
uncultured	0.383327	0.403173	0.950777	0.341718	0.610458	FALSE
uncultured	0.382525	0.54324	0.704153	0.481337	0.732946	FALSE
MB-A2-108	0.377912	0.341237	1.10748	0.268088	0.533141	FALSE
Pir4_lineage	0.367018	0.698427	0.525492	0.599241	0.822396	FALSE
[Eubacterium]_fissicatena_group	0.366178	0.43592	0.840012	0.400902	0.660235	FALSE
A0839	0.35668	0.322886	1.10466	0.269306	0.53355	FALSE
Carnobacterium	0.352876	0.504186	0.699892	0.483995	0.732946	FALSE
BIrii41	0.343281	0.468225	0.733154	0.463465	0.714169	FALSE
NS9_marine_group	0.34069	0.423664	0.804153	0.421309	0.683168	FALSE
uncultured	0.333451	0.513921	0.648838	0.516443	0.758866	FALSE
bacteriap25	0.325664	0.339036	0.96056	0.336773	0.607807	FALSE
Dactylosporangium	0.324569	0.306772	1.05801	0.290049	0.555852	FALSE
Phormidesmis_ANT.LACV5.1	0.320103	0.353025	0.906742	0.364543	0.63202	FALSE
Fluviicola	0.307726	0.402295	0.764926	0.444316	0.699404	FALSE
Paeniglutamicibacter	0.305944	0.59438	0.514727	0.606744	0.828378	FALSE
Enteractinococcus	0.303906	0.500275	0.607479	0.543533	0.780496	FALSE
Brevibacterium	0.303224	0.849002	0.357153	0.720977	0.902506	FALSE
Nodosilinea_PCC-7104	0.296605	0.495002	0.5992	0.549039	0.78626	FALSE
JCM_18997	0.291241	0.388339	0.749967	0.453275	0.710314	FALSE
S085	0.289599	0.252078	1.14885	0.250618	0.509097	FALSE
uncultured	0.288766	0.498727	0.579006	0.562585	0.790467	FALSE
Rhodomicrobium	0.288585	0.332031	0.869151	0.384765	0.644631	FALSE
Asticcacaulis	0.272402	0.495689	0.549541	0.582634	0.808022	FALSE
uncultured	0.270037	0.335558	0.804741	0.420969	0.683168	FALSE
Intestinimonas	0.268816	0.640337	0.419804	0.674629	0.875688	FALSE
Epulopiscium	0.260751	0.461413	0.565114	0.571996	0.797465	FALSE
Geobacillus	0.257172	0.220396	1.16687	0.243264	0.502746	FALSE
Neo-b11	0.248826	0.155695	1.59816	0.110006	0.329394	FALSE
Romboutsia	0.247885	0.536052	0.462427	0.643775	0.854583	FALSE
Parasutterella	0.22256	0.390841	0.56944	0.569057	0.795473	FALSE
Nitrosospira	0.220737	0.355854	0.620302	0.535059	0.772537	FALSE
R7C24	0.21954	0.462364	0.474821	0.634915	0.84495	FALSE
EPR3968-O8a-Bc78	0.215927	0.369741	0.583995	0.559224	0.790467	FALSE
Pseudoxanthomonas	0.213095	0.557239	0.382413	0.702155	0.887376	FALSE
Isoptericola	0.210033	0.357358	0.587736	0.556709	0.790467	FALSE
Ramlibacter	0.197082	0.367657	0.536049	0.591925	0.816609	FALSE
uncultured	0.188509	0.178956	1.05338	0.292165	0.555852	FALSE
uncultured	0.179016	0.180266	0.993069	0.320676	0.595058	FALSE
AKYG1722	0.17789	0.215135	0.826877	0.408307	0.668254	FALSE
uncultured	0.177043	0.757753	0.233643	0.815263	0.946351	FALSE
uncultured	0.170637	0.614986	0.277464	0.781424	0.925416	FALSE
Sphingopyxis	0.166408	0.658416	0.252739	0.80047	0.937439	FALSE
[Acetivibrio]_ethanolgignens_group	0.163395	1.10343	0.14808	0.88228	0.969453	FALSE
Lacunisphaera	0.162183	0.240035	0.675663	0.499254	0.740955	FALSE
BIyi10	0.162183	0.250516	0.647395	0.517376	0.758866	FALSE
Rubritepida	0.158394	0.245257	0.645828	0.51839	0.758866	FALSE
Nitrospira	0.156486	0.480143	0.325915	0.744489	0.908207	FALSE
Labrys	0.154148	0.447086	0.344783	0.730257	0.904521	FALSE
IMCC26256	0.153857	0.523941	0.293653	0.769023	0.92108	FALSE
Luteitalea	0.138602	0.193709	0.715517	0.47429	0.725946	FALSE
Bradyrhizobium	0.137071	0.721758	0.189913	0.849377	0.964419	FALSE
Flaviflexus	0.134635	0.447835	0.300635	0.763693	0.916888	FALSE
Smaragdicoccus	0.13429	0.279436	0.480576	0.630818	0.841623	FALSE
Paenarthrobacter	0.133002	0.46949	0.28329	0.776954	0.923221	FALSE
Roseimicrobium	0.130256	0.224479	0.580262	0.561738	0.790467	FALSE
Variovorax	0.107034	0.212903	0.502734	0.615151	0.83338	FALSE
uncultured	0.104396	0.309606	0.337191	0.735973	0.904521	FALSE
Acidipila	0.104224	0.256832	0.405808	0.684884	0.878184	FALSE
Bosea	0.0888699	0.311339	0.285444	0.775304	0.923221	FALSE
Puia	0.0875892	0.252415	0.347005	0.728588	0.904521	FALSE
Phormidium_CYN64	0.0869348	0.21737	0.399939	0.689202	0.879441	FALSE
Psychroglaciecola	0.071547	0.571965	0.12509	0.900452	0.971208	FALSE
Hydrogenophaga	0.0689916	0.468768	0.147176	0.882993	0.969453	FALSE
Edaphobacter	0.0686138	0.268104	0.255923	0.798011	0.937439	FALSE
Reyranella	0.0672787	0.376629	0.178634	0.858225	0.964419	FALSE
Fimbriiglobus	0.064047	0.345412	0.185422	0.852898	0.964419	FALSE
Salinicola	0.0597964	0.291833	0.204899	0.837651	0.959656	FALSE
Kribbella	0.0566615	0.536702	0.105573	0.915921	0.971208	FALSE
Pedosphaeraceae	0.0564339	0.34735	0.16247	0.870936	0.969453	FALSE
Klenkia	0.0559925	0.23371	0.239581	0.810655	0.94308	FALSE
Rudanella	0.0532746	0.273356	0.194891	0.845478	0.963627	FALSE
Sporacetigenium	0.0513706	0.433728	0.11844	0.905719	0.971208	FALSE
Pseudochrobactrum	0.0511824	0.336155	0.152258	0.878983	0.969453	FALSE
Clostridioides	0.0507287	0.291429	0.174069	0.861811	0.964419	FALSE
Patulibacter	0.043524	0.425401	0.102313	0.918508	0.971996	FALSE
uncultured	0.0351901	0.306142	0.114947	0.908487	0.971208	FALSE
Antricoccus	0.0337003	0.300538	0.112133	0.910718	0.971208	FALSE
Luteolibacter	0.0262544	0.438833	0.0598278	0.952293	0.983146	FALSE
Nitrosomonas	0.0260248	0.3342	0.077872	0.93793	0.975463	FALSE
Aureimonas	0.0257639	0.635233	0.0405582	0.967648	0.992122	FALSE
SM2D12	0.0231911	0.309629	0.0748995	0.940295	0.975463	FALSE
Actinocatenispora	0.0225836	0.272665	0.0828252	0.933991	0.975463	FALSE
uncultured	0.022338	0.297284	0.0751403	0.940103	0.975463	FALSE
Colidextribacter	0.0223052	0.314027	0.0710295	0.943374	0.976735	FALSE
Nannocystis	0.0223052	0.203536	0.109588	0.912736	0.971208	FALSE
Larkinella	0.0211584	0.253131	0.0835867	0.933385	0.975463	FALSE
Cellvibrio	0.0184352	0.637258	0.0289289	0.976921	0.995817	FALSE
Campylobacter	0.0178821	0.305329	0.0585666	0.953297	0.983146	FALSE
Chthonobacter	0.0109101	0.336476	0.0324245	0.974134	0.995387	FALSE
uncultured	0.00437806	0.706801	0.0061942	0.995058	0.997862	FALSE
Aquisphaera	0.00268021	0.230598	0.0116229	0.990726	0.997862	FALSE
Peptoclostridium	0.00173901	0.649018	0.00267945	0.997862	0.997862	FALSE
uncultured	-0.000997	0.264713	-0.00376756	0.996994	0.997862	FALSE
uncultured	-0.00173823	0.597568	-0.00290884	0.997679	0.997862	FALSE
Dongia	-0.00232246	0.278047	-0.00835275	0.993336	0.997862	FALSE
uncultured	-0.002758	0.334118	-0.00825457	0.993414	0.997862	FALSE
Luteimonas	-0.00292528	0.474796	-0.00616112	0.995084	0.997862	FALSE
uncultured	-0.00529604	0.502606	-0.0105372	0.991593	0.997862	FALSE
uncultured	-0.00695421	0.268797	-0.0258716	0.97936	0.996376	FALSE
Sediminibacterium	-0.0123924	0.225015	-0.0550737	0.95608	0.98409	FALSE
uncultured	-0.0158181	0.32746	-0.0483056	0.961473	0.987712	FALSE
Turicibacter	-0.0176655	0.555048	-0.031827	0.97461	0.995387	FALSE
Flaviaesturariibacter	-0.024132	0.298365	-0.080881	0.935537	0.975463	FALSE
PMMR1	-0.0292464	0.265329	-0.110227	0.912229	0.971208	FALSE
Subgroup_10	-0.0310071	0.272449	-0.113809	0.909389	0.971208	FALSE
Gelidibacter	-0.0340771	0.352827	-0.0965832	0.923057	0.973701	FALSE
Ellin6067	-0.0368778	0.312312	-0.11808	0.906004	0.971208	FALSE
uncultured	-0.0389967	0.315384	-0.123648	0.901594	0.971208	FALSE
uncultured	-0.0409199	0.353047	-0.115905	0.907728	0.971208	FALSE
Tepidisphaeraceae	-0.0431523	0.248133	-0.173908	0.861938	0.964419	FALSE
Ohtaekwangia	-0.0439272	0.321548	-0.136612	0.891338	0.971208	FALSE
Terrimonas	-0.0472083	0.44483	-0.106127	0.915482	0.971208	FALSE
Cellulosimicrobium	-0.0490063	0.423411	-0.115742	0.907857	0.971208	FALSE
Candidatus_Nitrososphaera	-0.0513821	0.332303	-0.154624	0.877118	0.969453	FALSE
Fibrella	-0.0562697	0.31777	-0.177077	0.859448	0.964419	FALSE
Micromonospora	-0.0565777	0.687609	-0.0822818	0.934423	0.975463	FALSE
Mycobacterium	-0.0606739	0.634471	-0.095629	0.923815	0.973701	FALSE
Sanguibacter	-0.0619223	0.492133	-0.125824	0.899871	0.971208	FALSE
AKIW781	-0.0620755	0.283353	-0.219075	0.826591	0.951122	FALSE
IS-44	-0.0643382	0.32535	-0.197751	0.84324	0.963627	FALSE
Christensenellaceae_R-7_group	-0.0644936	0.791116	-0.0815224	0.935027	0.975463	FALSE
Ornithinimicrobium	-0.0711362	0.442767	-0.160663	0.872359	0.969453	FALSE
Cryptosporangium	-0.0764049	0.313764	-0.243511	0.80761	0.941616	FALSE
Jatrophihabitans	-0.0856745	0.70471	-0.121574	0.903236	0.971208	FALSE
uncultured	-0.0858864	0.301355	-0.285001	0.775643	0.923221	FALSE
Stenotrophobacter	-0.0875609	0.291368	-0.300517	0.763783	0.916888	FALSE
Acidibacter	-0.0899522	0.610851	-0.147257	0.882929	0.969453	FALSE
Ammoniphilus	-0.0913547	0.272277	-0.335522	0.737232	0.904521	FALSE
Gitt-GS-136	-0.0916231	0.412249	-0.222252	0.824118	0.951122	FALSE
Taibaiella	-0.0927501	0.592283	-0.156598	0.875562	0.969453	FALSE
uncultured	-0.0942357	0.385189	-0.244648	0.806729	0.941616	FALSE
Fusobacterium	-0.100273	0.774284	-0.129504	0.896959	0.971208	FALSE
CCD24	-0.105069	0.672604	-0.156212	0.875866	0.969453	FALSE
Curtobacterium	-0.108169	0.611555	-0.176876	0.859606	0.964419	FALSE
Nocardia	-0.110142	0.424958	-0.259183	0.795494	0.937439	FALSE
Agromyces	-0.110411	0.3642	-0.303161	0.761767	0.916888	FALSE
Woeseia	-0.110593	0.367386	-0.301028	0.763393	0.916888	FALSE
Sericytochromatia	-0.113498	0.341674	-0.332184	0.739751	0.904521	FALSE
Lautropia	-0.123452	0.638141	-0.193456	0.846602	0.963627	FALSE
A4b	-0.13188	0.357874	-0.36851	0.712493	0.896142	FALSE
Porphyrobacter	-0.133784	0.395386	-0.338364	0.735089	0.904521	FALSE
Ornithinicoccus	-0.136818	0.391806	-0.349197	0.726941	0.904521	FALSE
mle1-27	-0.138409	0.302836	-0.457042	0.647641	0.856068	FALSE
Sandarakinorhabdus	-0.140987	0.343096	-0.410927	0.681126	0.878184	FALSE
Amnibacterium	-0.143153	0.336244	-0.425741	0.670297	0.874352	FALSE
Anaeromyxobacter	-0.143425	0.28109	-0.510245	0.60988	0.830508	FALSE
uncultured	-0.144397	0.31642	-0.456344	0.648142	0.856068	FALSE
Amycolatopsis	-0.146781	0.401502	-0.36558	0.714678	0.896751	FALSE
Phaselicystis	-0.148527	0.302281	-0.491353	0.623177	0.837791	FALSE
Escherichia-Shigella	-0.149552	0.648611	-0.230572	0.817647	0.947033	FALSE
Candidatus_Cardinium	-0.151449	0.402141	-0.376605	0.706467	0.890689	FALSE
uncultured	-0.151929	0.358758	-0.423486	0.671941	0.874352	FALSE
Incertae_Sedis	-0.154074	0.698224	-0.220666	0.825353	0.951122	FALSE
Effusibacillus	-0.155502	0.348794	-0.445826	0.655723	0.863804	FALSE
Parafilimonas	-0.157534	0.327776	-0.480616	0.63079	0.841623	FALSE
Iamia	-0.158337	0.38997	-0.406024	0.684725	0.878184	FALSE
Desemzia	-0.164405	0.374375	-0.439146	0.660556	0.863804	FALSE
WCHB1-41	-0.167629	0.519826	-0.322471	0.747096	0.909283	FALSE
Erysipelatoclostridium	-0.168024	0.811137	-0.207146	0.835896	0.959656	FALSE
Longimicrobium	-0.170885	0.354102	-0.482586	0.62939	0.841623	FALSE
Abditibacterium	-0.171123	0.671912	-0.254681	0.79897	0.937439	FALSE
Dielma	-0.171513	0.389893	-0.439898	0.660011	0.863804	FALSE
Salinimicrobium	-0.173964	0.420382	-0.413824	0.679003	0.878184	FALSE
Subgroup_7	-0.182752	0.264031	-0.69216	0.488837	0.735114	FALSE
OPB41	-0.185274	0.420856	-0.440232	0.659769	0.863804	FALSE
Hafnia-Obesumbacterium	-0.189384	0.341898	-0.553919	0.579634	0.805982	FALSE
P3OB-42	-0.189431	0.319174	-0.593502	0.552845	0.789565	FALSE
env.OPS_17	-0.189833	0.672775	-0.282164	0.777818	0.923221	FALSE
Tychonema_CCAP_1459-11B	-0.195274	0.73382	-0.266107	0.790157	0.933661	FALSE
Methylophaga	-0.197871	0.338578	-0.584419	0.558938	0.790467	FALSE
uncultured	-0.200544	0.296945	-0.675357	0.499449	0.740955	FALSE
uncultured	-0.212669	0.668198	-0.318272	0.750278	0.911052	FALSE
uncultured	-0.221912	0.655606	-0.338484	0.734999	0.904521	FALSE
Myxococcus	-0.222848	0.312121	-0.71398	0.47524	0.725946	FALSE
Sphingobacterium	-0.223914	1.19903	-0.186745	0.85186	0.964419	FALSE
Fimbriimonadaceae	-0.225233	0.56018	-0.402072	0.687631	0.879441	FALSE
67-14	-0.228384	0.683772	-0.334007	0.738375	0.904521	FALSE
Moraxellaceae	-0.241689	0.464516	-0.520302	0.602853	0.825204	FALSE
Aurantisolimonas	-0.249453	0.326312	-0.764461	0.444592	0.699404	FALSE
Kineosporia	-0.252945	0.395398	-0.639723	0.522353	0.760442	FALSE
Rheinheimera	-0.258255	0.444506	-0.580994	0.561245	0.790467	FALSE
uncultured	-0.258363	0.4034	-0.640463	0.521872	0.760442	FALSE
Quadrisphaera	-0.273034	0.306875	-0.889723	0.373615	0.63927	FALSE
Blautia	-0.275494	0.878337	-0.313654	0.753784	0.913205	FALSE
Thiopseudomonas	-0.277194	0.374825	-0.739528	0.459587	0.710314	FALSE
Rhizorhapis	-0.277296	0.395141	-0.701764	0.482826	0.732946	FALSE
Veillonella	-0.279986	0.48529	-0.576945	0.563977	0.790467	FALSE
Rhizobacter	-0.289202	0.346231	-0.835286	0.403557	0.662537	FALSE
MND1	-0.29155	0.394263	-0.739481	0.459615	0.710314	FALSE
Kapabacteriales	-0.293742	0.307913	-0.953979	0.340094	0.609625	FALSE
1174-901-12	-0.299927	0.379044	-0.791272	0.428785	0.686838	FALSE
Kocuria	-0.309899	0.931444	-0.332708	0.739355	0.904521	FALSE
Paenibacillus	-0.312331	0.633039	-0.493383	0.621742	0.837791	FALSE
Alcanivorax	-0.315829	0.458618	-0.688654	0.491041	0.735167	FALSE
Calothrix_PCC-6303	-0.318374	0.45658	-0.697301	0.485614	0.733292	FALSE
Paracoccus	-0.325222	0.52138	-0.623772	0.532777	0.771356	FALSE
Haliangium	-0.327974	0.410059	-0.799821	0.423815	0.685124	FALSE
uncultured	-0.33586	0.373594	-0.898997	0.368654	0.634905	FALSE
Georgenia	-0.337587	0.365851	-0.922743	0.356141	0.623543	FALSE
uncultured	-0.350951	0.360907	-0.972412	0.330845	0.601812	FALSE
SC-I-84	-0.351549	0.473861	-0.741881	0.458159	0.710314	FALSE
ZOR0006	-0.354622	0.700221	-0.506443	0.612546	0.831989	FALSE
Achromobacter	-0.36505	0.731905	-0.498766	0.617944	0.835017	FALSE
Arcticibacter	-0.369912	0.407307	-0.90819	0.363778	0.63202	FALSE
Harryflintia	-0.374084	0.444284	-0.841993	0.399792	0.660235	FALSE
uncultured	-0.377808	0.283876	-1.33089	0.183226	0.444976	FALSE
Belnapia	-0.378625	0.318203	-1.18988	0.234092	0.500765	FALSE
Aridibacter	-0.37877	0.36978	-1.02431	0.305688	0.579465	FALSE
Proteus	-0.38109	0.995645	-0.382757	0.7019	0.887376	FALSE
Roseisolibacter	-0.387454	0.365065	-1.06133	0.288539	0.555852	FALSE
Arenimonas	-0.390964	0.447866	-0.872949	0.382691	0.644631	FALSE
Gemmata	-0.401922	0.349237	-1.15086	0.249791	0.509097	FALSE
Acidiphilium	-0.402006	0.378504	-1.06209	0.288195	0.555852	FALSE
Mycoplasma	-0.40844	0.532646	-0.766813	0.443193	0.699404	FALSE
[Eubacterium]_nodatum_group	-0.415553	0.458573	-0.906187	0.364837	0.63202	FALSE
Prevotella	-0.421913	0.456363	-0.924512	0.35522	0.623543	FALSE
KD4-96	-0.425236	0.615458	-0.690927	0.489611	0.735114	FALSE
Geminicoccus	-0.428683	0.331148	-1.29454	0.19548	0.456792	FALSE
uncultured	-0.428985	0.433979	-0.988494	0.322911	0.595139	FALSE
Saccharopolyspora	-0.433264	0.410076	-1.05655	0.290719	0.555852	FALSE
Rathayibacter	-0.434199	0.318684	-1.36248	0.173047	0.432975	FALSE
Exiguobacterium	-0.434533	0.547149	-0.794178	0.427092	0.686838	FALSE
Actinomyces	-0.4361	0.41341	-1.05489	0.291477	0.555852	FALSE
Actinophytocola	-0.440206	0.436624	-1.0082	0.313357	0.585601	FALSE
Methylotenera	-0.440331	0.461178	-0.954797	0.339681	0.609625	FALSE
Pseudokineococcus	-0.444605	0.36253	-1.2264	0.22005	0.485716	FALSE
Craurococcus-Caldovatus	-0.458273	0.365081	-1.25527	0.209382	0.475622	FALSE
Faecalitalea	-0.460652	0.4107	-1.12163	0.262021	0.525039	FALSE
Fastidiosipila	-0.462397	0.497378	-0.929669	0.352543	0.621371	FALSE
Phascolarctobacterium	-0.463641	0.536447	-0.864282	0.387433	0.644631	FALSE
Anaerococcus	-0.473147	0.465286	-1.0169	0.309203	0.579894	FALSE
Bdellovibrio	-0.475164	0.349264	-1.36047	0.17368	0.432975	FALSE
Paludicola	-0.477052	0.41266	-1.15604	0.247664	0.509097	FALSE
Lactococcus	-0.478215	0.586033	-0.816021	0.414488	0.67627	FALSE
Sumerlaea	-0.481782	0.350293	-1.37537	0.169018	0.426183	FALSE
Acidothermus	-0.497488	0.401128	-1.24022	0.214893	0.483969	FALSE
Caulobacter	-0.500791	0.416279	-1.20302	0.228969	0.496571	FALSE
Longimicrobiaceae	-0.504588	0.429811	-1.17398	0.240405	0.500765	FALSE
Citricoccus	-0.506177	0.384659	-1.31591	0.188204	0.452892	FALSE
uncultured	-0.511597	0.41715	-1.22641	0.220045	0.485716	FALSE
TK10	-0.518476	0.343916	-1.50757	0.131666	0.367131	FALSE
Promicromonospora	-0.52523	0.515693	-1.01849	0.308443	0.579894	FALSE
YC-ZSS-LKJ147	-0.527078	0.392433	-1.3431	0.179238	0.439343	FALSE
Parviterribacter	-0.531877	0.362405	-1.46763	0.142204	0.380415	FALSE
Ellin6055	-0.541985	0.474558	-1.14208	0.253419	0.511693	FALSE
Vicinamibacteraceae	-0.547418	0.734726	-0.745065	0.456233	0.710314	FALSE
Aliterella	-0.552654	0.455991	-1.21198	0.225518	0.491658	FALSE
Porphyromonas	-0.554934	0.517878	-1.07155	0.283921	0.555852	FALSE
uncultured	-0.566581	0.350916	-1.61458	0.106403	0.320424	FALSE
Pajaroellobacter	-0.568892	0.456145	-1.24717	0.212334	0.480258	FALSE
Odoribacter	-0.57198	0.442249	-1.29334	0.195892	0.456792	FALSE
C0119	-0.580196	0.40689	-1.42593	0.153889	0.397547	FALSE
Domibacillus	-0.58249	0.449716	-1.29524	0.195237	0.456792	FALSE
Oligoflexus	-0.594396	0.398327	-1.49223	0.135638	0.370515	FALSE
Rikenellaceae_RC9_gut_group	-0.605965	0.842274	-0.71944	0.47187	0.725002	FALSE
0319-6G20	-0.606369	0.417144	-1.45362	0.146052	0.384582	FALSE
Prevotellaceae_UCG-004	-0.609369	0.45994	-1.32489	0.185208	0.447728	FALSE
uncultured	-0.621936	0.735863	-0.845179	0.398011	0.659597	FALSE
Lysinibacillus	-0.622523	0.540854	-1.151	0.249732	0.509097	FALSE
Alistipes	-0.628992	0.497889	-1.26332	0.206475	0.471689	FALSE
Bacillus	-0.646098	0.507672	-1.27267	0.203136	0.467479	FALSE
Truepera	-0.651865	0.530017	-1.2299	0.218736	0.485716	FALSE
Corynebacterium	-0.651896	1.06736	-0.610756	0.541361	0.779501	FALSE
Actinoplanes	-0.652968	0.360417	-1.8117	0.0700324	0.253608	FALSE
RB41	-0.662028	0.36431	-1.81721	0.0691852	0.253608	FALSE
Rhodocytophaga	-0.665129	0.40314	-1.64987	0.0989697	0.305012	FALSE
RF39	-0.668253	0.602169	-1.10974	0.26711	0.533141	FALSE
Williamsia	-0.669749	0.334306	-2.0034	0.0451342	0.195542	FALSE
uncultured	-0.698741	0.458638	-1.52351	0.127631	0.360316	FALSE
Phenylobacterium	-0.704062	0.419233	-1.6794	0.0930733	0.291962	FALSE
Peredibacter	-0.70594	0.364928	-1.93446	0.0530562	0.216437	FALSE
uncultured	-0.716151	0.486251	-1.4728	0.140805	0.378594	FALSE
Opitutus	-0.721946	0.396762	-1.8196	0.0688205	0.253608	FALSE
Bacteroides	-0.724037	0.817935	-0.885201	0.376048	0.641351	FALSE
Dermacoccus	-0.726802	0.743875	-0.977049	0.328545	0.601191	FALSE
Qipengyuania	-0.735181	0.576232	-1.27584	0.202012	0.466931	FALSE
Flavitalea	-0.736614	0.388858	-1.8943	0.0581851	0.223812	FALSE
Crossiella	-0.738019	0.478027	-1.54388	0.122616	0.353981	FALSE
Cellulomonas	-0.740164	0.509982	-1.45135	0.146681	0.384582	FALSE
Deinococcus	-0.742558	0.473784	-1.56729	0.117047	0.346537	FALSE
uncultured	-0.742658	0.60586	-1.22579	0.220277	0.485716	FALSE
Burkholderia-Caballeronia-Paraburkholderia	-0.76347	0.55022	-1.38757	0.165267	0.422796	FALSE
[Eubacterium]_coprostanoligenes_group	-0.770098	0.851495	-0.904407	0.36578	0.63202	FALSE
Geodermatophilus	-0.77032	0.346633	-2.22229	0.0262634	0.141233	FALSE
Sphingorhabdus	-0.778822	0.50577	-1.53987	0.123591	0.353981	FALSE
Noviherbaspirillum	-0.799309	0.404519	-1.97595	0.0481607	0.203046	FALSE
uncultured	-0.803713	0.527849	-1.52262	0.127854	0.360316	FALSE
Scytonema_UTEX_2349	-0.813396	0.52555	-1.5477	0.121694	0.353981	FALSE
Tuzzerella	-0.813641	0.44424	-1.83154	0.0670204	0.252284	FALSE
Allorhizobium-Neorhizobium-Pararhizobium-Rhizobium	-0.824401	0.835388	-0.986848	0.323717	0.595139	FALSE
Frisingicoccus	-0.825544	0.693651	-1.19014	0.23399	0.500765	FALSE
Enhydrobacter	-0.853769	0.912391	-0.935749	0.349402	0.619983	FALSE
Limnobacter	-0.854873	0.489549	-1.74625	0.080768	0.274611	FALSE
Stenotrophomonas	-0.863834	0.815085	-1.05981	0.289232	0.555852	FALSE
Bryobacter	-0.877353	0.491646	-1.78452	0.0743392	0.259449	FALSE
uncultured	-0.884956	0.493414	-1.79354	0.0728869	0.257795	FALSE
Candidatus_Udaeobacter	-0.896707	0.526122	-1.70437	0.088312	0.287651	FALSE
Leucobacter	-0.899227	0.627513	-1.433	0.151857	0.39423	FALSE
Anaeroplasma	-0.903905	0.497079	-1.81843	0.0689977	0.253608	FALSE
uncultured	-0.922563	0.713145	-1.29365	0.195785	0.456792	FALSE
Methylobacterium-Methylorubrum	-0.92382	0.731717	-1.26254	0.206756	0.471689	FALSE
Polaromonas	-0.92538	0.450875	-2.05241	0.0401297	0.181195	FALSE
Kineococcus	-0.931275	0.488421	-1.90671	0.0565587	0.219255	FALSE
Actinoallomurus	-0.93755	0.457028	-2.05141	0.0402275	0.181195	FALSE
Mucilaginibacter	-0.943007	0.656161	-1.43716	0.150673	0.393092	FALSE
Roseburia	-0.965209	0.626807	-1.53988	0.123589	0.353981	FALSE
Streptomyces	-0.975086	0.507166	-1.92262	0.0545284	0.216437	FALSE
uncultured	-0.981971	0.473158	-2.07536	0.0379536	0.178098	FALSE
Kytococcus	-0.994633	1.26373	-0.787059	0.431247	0.688579	FALSE
Altererythrobacter	-0.997185	0.51207	-1.94736	0.0514914	0.213669	FALSE
uncultured	-1.00066	0.400475	-2.49868	0.0124658	0.085318	FALSE
Armatimonadales	-1.00773	0.43058	-2.3404	0.0192633	0.114552	FALSE
Oscillibacter	-1.02006	0.601782	-1.69507	0.0900615	0.287651	FALSE
Blastocatella	-1.02528	0.485259	-2.11284	0.0346141	0.172091	FALSE
Sphingobium	-1.03643	0.454396	-2.2809	0.0225543	0.127808	FALSE
Hydrogenophilus	-1.04363	0.700724	-1.48935	0.136395	0.370515	FALSE
uncultured	-1.07756	0.447502	-2.40794	0.0160427	0.103104	FALSE
uncultured	-1.1032	0.438111	-2.51807	0.0117998	0.084034	FALSE
Parabacteroides	-1.13864	0.783669	-1.45296	0.146234	0.384582	FALSE
Lysobacter	-1.14292	0.459732	-2.48606	0.0129167	0.0872705	FALSE
Edaphobaculum	-1.15604	0.444102	-2.60309	0.00923872	0.0716001	FALSE
Chthoniobacter	-1.1636	0.540172	-2.15414	0.0312295	0.161353	FALSE
Novosphingobium	-1.17544	0.596234	-1.97144	0.0486736	0.203579	FALSE
Jeotgalicoccus	-1.19262	0.666495	-1.78939	0.0735524	0.258414	FALSE
Aeromicrobium	-1.19383	0.706784	-1.6891	0.0911995	0.289531	FALSE
Dyadobacter	-1.21492	0.49985	-2.43056	0.0150756	0.0993102	FALSE
JGI_0001001-H03	-1.24093	0.447897	-2.77056	0.00559594	0.0545594	FALSE
Devosia	-1.25241	0.695926	-1.79963	0.0719196	0.256092	FALSE
Muribaculaceae	-1.26697	0.71393	-1.77464	0.0759569	0.261629	FALSE
Arthrobacter	-1.28608	0.505508	-2.54414	0.0109548	0.0813125	FALSE
uncultured	-1.2977	0.588314	-2.2058	0.0273981	0.145846	FALSE
Blastococcus	-1.30959	0.627991	-2.08537	0.0370355	0.177913	FALSE
Flavisolibacter	-1.31525	0.639616	-2.05632	0.039752	0.181195	FALSE
Actinomycetospora	-1.32557	0.484462	-2.73616	0.00621607	0.0554547	FALSE
Micrococcus	-1.33641	0.594566	-2.2477	0.0245952	0.135017	FALSE
WD2101_soil_group	-1.34145	0.523535	-2.5623	0.0103983	0.0794188	FALSE
Pseudoclavibacter	-1.35433	0.620268	-2.18346	0.0290019	0.15284	FALSE
Solibacillus	-1.36277	0.574366	-2.37265	0.0176611	0.108226	FALSE
Adhaeribacter	-1.37574	0.564195	-2.43842	0.0147516	0.0984063	FALSE
Spirosoma	-1.46059	0.551358	-2.64907	0.00807124	0.0675956	FALSE
TM7a	-1.48791	0.569674	-2.61186	0.00900505	0.0708308	FALSE
Salinicoccus	-1.5058	0.796244	-1.89113	0.0586074	0.223812	FALSE
Rhodococcus	-1.53396	0.731345	-2.09745	0.0359537	0.175441	FALSE
Pseudonocardia	-1.53851	0.607729	-2.53158	0.0113549	0.0831118	FALSE
Sphingomonas	-1.78111	0.673088	-2.64618	0.0081406	0.0675956	FALSE
Glutamicibacter	-1.80142	0.874626	-2.05964	0.0394328	0.181195	FALSE
Brevundimonas	-1.80889	0.657182	-2.75249	0.00591437	0.0554547	FALSE
